# Supplementary material for: Study of the Molecular Architectures of 2-(4-Chlorophenyl)-5-(pyrrolidin-1-yl)-2H-1,2,3-triazole-4-carboxylic Acid Using Their Vibrational Spectra, Quantum Chemical Calculations and Molecular Docking with MMP-2 Receptor
Source: Pharmaceutics. 2023 Nov 27;15(12):2686. doi: 10.3390/pharmaceutics15122686 (PMC10747663; doi:10.3390/pharmaceutics15122686)
Supplement: Supplementary file 1 [file pharmaceutics-15-02686-s001.zip]

Archive with 1 entries (1 files):
- pharmaceutics-2676157-supplementary.pdf
